# Supplementary material for: Feeding preferences and the effect of temperature on feeding rates of the graceful kelp crab, Pugettia gracilis
Source: PeerJ. 2023 Apr 21;11:e15223. doi: 10.7717/peerj.15223 (PMC10124544; doi:10.7717/peerj.15223)
Supplement: Supplemental Information 7 [file peerj-11-15223-s007.csv]

Treatment	Crab	CrabMass	Food	InitialMass	FinalMass	MassChange	ControlChange	AdjMass	GAlgalPerGCrab	Choice=both Nereo and Sargassum in the tank at the same time
NoChoice	1	1.3	N. leutkeana	5.2	4.9	0.3	0	0.3	0.230769231	No Choice=only Nereo or Sargassum in the tank
Choice	1	1.3	N. leutkeana	5.8	5.3	0.5	0	0.5	0.384615385
Choice	1	1.3	S. muticum	5.3	4.8	0.5	0	0.5	0.384615385
Choice	2	4.4	N. leutkeana	6	5.4	0.6	0	0.6	0.136363636
Choice	2	4.4	S. muticum	7.1	7.1	0	-0.1	0.1	0.022727273
NoChoice	2	4.4	N. leutkeana	5.3	3.7	1.6	0	1.6	0.363636364
NoChoice	2	4.4	S. muticum	5.8	4.9	0.9	0	0.9	0.204545455
NoChoice	3	5.8	N. leutkeana	4.8	4.5	0.3	0	0.3	0.051724138
NoChoice	3	5.8	S. muticum	5.5	3.9	1.6	0	1.6	0.275862069
Choice	4	7.3	N. leutkeana	5.1	4	1.1	0	1.1	0.150684932
Choice	4	7.3	S. muticum	5.1	4.7	0.4	-0.1	0.5	0.068493151
NoChoice	4	7.3	N. leutkeana	5.4	3.2	2.2	0	2.2	0.301369863
NoChoice	4	7.3	S. muticum	5.8	5.1	0.7	-0.1	0.8	0.109589041
NoChoice	5	3.4	S. muticum	5.5	4	1.5	0	1.5	0.441176471
Choice	5	3.4	N. leutkeana	6	5.4	0.6	0	0.6	0.176470588
Choice	5	3.4	S. muticum	5.5	5	0.5	-0.2	0.7	0.205882353
NoChoice	5	3.4	N. leutkeana	5.4	4	1.4	-0.1	1.5	0.441176471
NoChoice	6	1.9	S. muticum	5.1	4.6	0.5	0	0.5	0.263157895
NoChoice	6	1.9	N. leutkeana	5.2	4.4	0.8	0	0.8	0.421052632
Choice	6	1.9	N. leutkeana	5.7	5.2	0.5	0	0.5	0.263157895
Choice	6	1.9	S. muticum	5.2	4.8	0.4	0	0.4	0.210526316
NoChoice	7	2.7	S. muticum	5.5	5.2	0.3	0	0.3	0.111111111
Choice	7	2.7	N. leutkeana	5.9	5.7	0.2	0	0.2	0.074074074
Choice	7	2.7	S. muticum	5.2	5.2	0	0	0	0
NoChoice	7	2.7	N. leutkeana	5.1	4.2	0.9	-0.1	1	0.37037037
Choice	8	3.8	N. leutkeana	5.8	4.7	1.1	0	1.1	0.289473684
Choice	8	3.8	S. muticum	5.6	5.1	0.5	0	0.5	0.131578947
NoChoice	8	3.8	N. leutkeana	5.5	4.9	0.6	0	0.6	0.157894737
NoChoice	8	3.8	S. muticum	5.9	5	0.9	0	0.9	0.236842105
Choice	9	3.4	N. leutkeana	5.8	5.6	0.2	-0.1	0.3	0.088235294
Choice	9	3.4	S. muticum	5.3	5	0.3	0	0.3	0.088235294
NoChoice	9	3.4	S. muticum	5.4	4.4	1	0	1	0.294117647
NoChoice	9	3.4	N. leutkeana	5.1	4.8	0.3	0	0.3	0.088235294
NoChoice	10	3.9	S. muticum	5.1	4.5	0.6	0	0.6	0.153846154
NoChoice	10	3.9	N. leutkeana	5.7	4.8	0.9	0	0.9	0.230769231
Choice	10	3.9	N. leutkeana	5.5	4.4	1.1	0	1.1	0.282051282
Choice	10	3.9	S. muticum	5.8	5.4	0.4	0	0.4	0.102564103
NoChoice	11	1.2	N. leutkeana	5.5	5.2	0.3	0	0.3	0.25
NoChoice	11	1.2	S. muticum	5.7	5.6	0.1	0	0.1	0.083333333
Choice	11	1.2	N. leutkeana	5.8	5.4	0.4	-0.1	0.5	0.416666667
Choice	11	1.2	S. muticum	5.9	5.4	0.5	0	0.5	0.416666667
NoChoice	12	2.5	S. muticum	5.8	5	0.8	0.1	0.7	0.28
Choice	12	2.5	N. leutkeana	5.6	5.1	0.5	-0.1	0.6	0.24
Choice	12	2.5	S. muticum	5.4	5.2	0.2	0.2	0	0
NoChoice	12	2.5	N. leutkeana	5.9	5.4	0.5	0	0.5	0.2
