# Supplementary material for: Feeding preferences and the effect of temperature on feeding rates of the graceful kelp crab, Pugettia gracilis
Source: PeerJ. 2023 Apr 21;11:e15223. doi: 10.7717/peerj.15223 (PMC10124544; doi:10.7717/peerj.15223)
Supplement: Supplemental Information 8 [file peerj-11-15223-s008.csv]

Mass	Temp
0.001666667	Ambient
0.1625	Ambient
0.306176471	Ambient
0.03	Ambient
0.142727273	Ambient
0.363666667	Ambient
-0.204090909	Ambient
-0.015945946	Ambient
0.118913043	Ambient
0.283	Ambient
0.370434783	Ambient
0.101034483	Ambient
1.033478261	Elevated
0.207037037	Elevated
0.818541667	Elevated
0.312903226	Elevated
0.941875	Elevated
0.139642857	Elevated
