# Supplementary material for: Feeding preferences and the effect of temperature on feeding rates of the graceful kelp crab, Pugettia gracilis
Source: PeerJ. 2023 Apr 21;11:e15223. doi: 10.7717/peerj.15223 (PMC10124544; doi:10.7717/peerj.15223)
Supplement: Supplemental Information 9 — Data set up for the Welch’s test done on the temperature experiment in the R code. [file peerj-11-15223-s009.csv]

Ambient	Elevated
0.001666667	1.033478261
0.1625	0.207037037
0.306176471	0.818541667
0.03	0.312903226
0.142727273	0.941875
0.363666667	0.139642857
-0.204090909
-0.015945946
0.118913043
0.283
0.370434783
0.101034483
